# Supplementary material for: COVID-19 Virus and Vaccination Attitudes among Healthcare Workers in Michigan: A Cross-Sectional Study
Source: Vaccines (Basel). 2023 Jun 16;11(6):1105. doi: 10.3390/vaccines11061105 (PMC10304020; doi:10.3390/vaccines11061105)
Supplement: Supplementary file 1 [file vaccines-11-01105-s001.zip]

Archive with 1 entries (1 files):
- vaccines-2418694-supplementary.pdf
